# Supplementary material for: Neural correlates of individual differences in motor learning under reinforcement contexts
Source: iScience. 2026 Mar 11;29(4):115336. doi: 10.1016/j.isci.2026.115336 (PMC13049676; doi:10.1016/j.isci.2026.115336)
Supplement: Data S1. Statistical information relative to the figures [file mmc2.xlsx]

## Sheet: Fig. 2B
Fig. 2B	n
	group	n
	R	29
	P	30
	Two-way mixed ANOVA
	Case	F	p
	phase	F(1.32, 75.06)=694.80	p<.001
	feedback condition	F(1, 57)=11.62	p=.001
	interaction	F(1.32, 75.06)=7.31	p=.005
	Post Hoc Comparisons
			t	pholm
	P, Early adaptaion	R, Early adaptaion	0.031	1.000
		P, Late adaptaion	-4.731	< .001
		R, Late adaptaion	-3.517	.006
		P, Early no vision	18.245	< .001
		R, Early no vision	15.567	< .001
		P, Late no vision	21.23	< .001
		R, Late no vision	18.013	< .001
	R, Early adaptaion	P, Late adaptaion	-3.222	.012
		R, Late adaptaion	-5.14	< .001
		P, Early no vision	19.965	< .001
		R, Early no vision	14.122	< .001
		P, Late no vision	22.257	< .001
		R, Late no vision	17.064	< .001
	P, Late adaptaion	R, Late adaptaion	-0.507	1.000
		P, Early no vision	21.948	< .001
		R, Early no vision	18.097	< .001
		P, Late no vision	24.612	< .001
		R, Late no vision	20.632	< .001
	R, Late adaptaion	P, Early no vision	23.06	< .001
		R, Early no vision	17.439	< .001
		P, Late no vision	25.423	< .001
		R, Late no vision	20.189	< .001
	P, Early no vision	R, Early no vision	-3.244	.012
		P, Late no vision	5.555	< .001
		R, Late no vision	-1.087	.845
	R, Early no vision	P, Late no vision	5.247	< .001
		R, Late no vision	5.694	< .001
	P, Late no vision	R, Late no vision	-3.091	.012

## Sheet: Fig. 2C
Fig. 2C	n
	group	n
	R	29
	P	30
	Student's t-test
	t	p
	t(57)=0.76	p=.450

## Sheet: Fig. 3B
Fig. 3B Left	n
	group	n
	R	n=25
	P	n=27
	Two-way mixed ANOVA
	Case	F	p
	phase	F(1, 50)=4.90	p=.031
	feedback condition	F(1, 50)=0.12	p=.730
	interaction	F(1, 50)=2.02	p=.162
	Post Hoc Comparisons
			t	pholm
	Early adaptaion	Late adaptaion	-2.21	.031
Fig. 3B Right	n
	group	n
	R	n=25
	P	n=27
	Two-way mixed ANOVA
	Case	F	p
	phase	F(1, 50)=4.80	p=.033
	feedback condition	F(1, 50)=0.97	p=.330
	interaction	F(1, 50)=0.009	p=.924
	Post Hoc Comparisons
			t	pholm
	Early adaptaion	Late adaptaion	-2.19	.033

## Sheet: Fig. 4B
Fig. 4B	n
	group	n
	R	n=25
	P	n=26
	Two-way mixed ANOVA
	Case	F	p
	phase	F(1, 49)=6.03	p=.018
	feedback condition	F(1, 49)=0.078	p=.782
	interaction	F(1, 49)=2.17	p=.147
	Post Hoc Comparisons
			t	pholm
	Early adaptaion	Late adaptaion	2.45	.018

## Sheet: Fig. 5
Fig. 5	Lasso
	Term	Coefficient
	Intercept	40.43
	Late_Alpha * RP	0.14
	OLS
		Estimate	t	p
	Intercept	36.83	16.47	0
	Late_Alpha * RP	0.35	4.85	<.001
